# Supplementary material for: The Link between Abdominal Obesity Indices and the Progression of Liver Fibrosis: Insights from a Population-Based Study
Source: Nutrients. 2024 May 23;16(11):1586. doi: 10.3390/nu16111586 (PMC11174397; doi:10.3390/nu16111586)
Supplement: Supplementary file 1 [file nutrients-16-01586-s001.zip]

Archive with 1 entries (1 files):
- nutrients-3004076-supplementary.pdf
